# Supplementary material for: Overdose prevention centres as spaces of safety, trust and inclusion: A causal pathway based on a realist review
Source: Drug Alcohol Rev. Author manuscript; Available in PMC 2025 Jul 29. (PMC7617959; doi:10.1111/dar.13908)
Supplement: Supplementary Material [file EMS206922-supplement-Supplementary_Material.zip]

Archive with 3 entries (3 files):
- dar13908-sup-0003-appendix3.docx
- dar13908-sup-0002-appendix2.docx
- dar13908-sup-0001-appendix1.docx
